# Supplementary material for: Lacrimal Sac Tumors: A Histotype-Driven Literature Review
Source: Cancers (Basel). 2025 Nov 20;17(22):3718. doi: 10.3390/cancers17223718 (PMC12651659; doi:10.3390/cancers17223718)
Supplement: Supplementary file 1 [file cancers-17-03718-s001.zip]

Archive with 1 entries (1 files):
- cancers-3939790-supplementary.pdf
